# Supplementary material for: Integrative genomic analyses identify candidate causal genes for calcific aortic valve stenosis involving tissue-specific regulation
Source: Nat Commun. 2024 Mar 18;15:2407. doi: 10.1038/s41467-024-46639-4 (PMC10944835; doi:10.1038/s41467-024-46639-4)
Supplement: Supplementary file 4 — Supplementary Data 1-26 [file 41467_2024_46639_MOESM4_ESM.xlsx]

## Sheet: SD1
Supplementary Data 1. Clinical characteristics of the individuals included in the six cohorts
Characteristics	QUEBEC-CAVS-1		QUEBEC-CAVS-2		EPIC-Norfolk		Estonian Biobank		UK Biobank		FinnGen
	Cases	Controls	Cases	Controls	Cases	Controls	Cases	Controls	Cases	Controls	Cases	Controls
n	1009	1017	1675	9713	470	18780	1201	191760	3594	403490	6870	302284
Age (years)	72.5 ± 8.4	70.9 ± 8.1	69.1 ± 9.8	54.8 ± 7.7	64.4 ± 7.7	59.1 ± 9.2	74.2 ± 14.0	49.4 ± 16.5	62.8 ± 5.6	56.8 ± 8.0	NA
Sex (% male)	0.636	0.647	0.682	0.4468	0.57	0.466	0.4097	0.3476	0.646077	0.457047	0.617	0.434
BMI (kg/m2)	28.6 ± 5.4	27.7 ± 4.7	28.3 ± 5.1	27.4 ± 5.3	27.4 ± 3.9	26.3 ± 3.8	29.3 ± 5.9	26.4 ± 5.3	29.6 ± 5.4	27.4 ± 4.7	NA
Hypertension (%)	0.756	0.75	0.724	0.223	0.694	0.476	0.890924	0.347153	0.757652	0.295556	NA
Diabetes (%)	0.324	0.324	0.26	0.0796	0.1	0.063	0.3264	0.07867	0.260156	0.0776996	NA
CAD (%)	0.581	0.972	0.463	0.039	0.66	0.21	0.2731	0.031132	0.600723	0.112323	NA
MI (%)	0.197	0.455	0.163	0.0239	0.053	0.03	0.1715	0.020708	0.134669	0.0336489	NA

## Sheet: SD2
Supplementary Data 2. Genomic loci identified in the GWAS meta-analysis for CAVS
Locus	SNP	Chr	Pos	RA/NRA	Dir	P Meta	Location	Nearest Gene	Nearby Genes
1	rs2077522	1	87917746	C/T	++-+++	3.13e-10	intergenic	LMO4	LMO4, PKN2
2	rs6702619	1	100046246	G/T	++++++	3.949e-40	intergenic	PALMD	PALMD, PLPPR4
3	rs1016819	1	170645774	G/C	++++++	1.18e-14	intronic	PRRX1	PRRX1
4	rs682112	1	201746768	A/G	+++?++	3.234e-14	intronic	NAV1	NAV1
5	rs771264	2	7129124	C/T	+-++++	4.984e-08	intronic	RNF144A	RNF144A
6	rs62139061	2	65498805	C/T	++++++	3.959e-10	intergenic	ACTR2	ACTR2, SPRED2
7	rs72854462	2	145720139	A/G	++++++	1.678e-22	intergenic	ZEB2	ZEB2, ACVR2A
8	rs111825950	3	153748291	T/TTTCA	-+?+++	1.057e-10	intergenic	ARHGEF26	ARHGEF26, RAP2B
9	rs11330858	3	169202578	A/AT	++?+++	1.313e-09	intronic	MECOM	MECOM
10	rs1706003	3	194299967	G/T	++++++	3.131e-11	intergenic	TMEM44	TMEM44, ATP13A3
11	rs3103933	3	195485440	A/G	+++++?	6.116e-09	intronic	MUC4	MUC4, MUC20
12	rs147558377	4	55113623	G/C	++++++	2.439e-08	intronic	PDGFRA	PDGFRA, FIP1L1
13	rs182432302	5	45560981	T/C	???+++	2.282e-08	intronic	HCN1	HCN1
14	rs1965668	5	172653401	G/C	++++++	1.607e-08	intergenic	NKX2-5	NKX2-5, BNIP1
15	rs10455872	6	161010118	G/A	++++++	2.974e-61	intronic	LPA	LPA, PLG, SLC22A3, SLC22A2, SLC22A1, IGF2R, PNLDC1
16	rs7804522	7	19458058	C/G	+-++++	1.866e-08	intergenic	FERD3L	FERD3L, POLR1F
17	rs1800797	7	22766221	A/G	++++++	1.276e-19	intronic	IL6	IL6, STEAP1B
18	rs2286427	7	76024520	T/C	++++++	4.599e-08	intronic	SSC4D	SSC4D, ZP3, DTX2, UPK3B, POMZP3
19	rs11570891	8	19822810	C/T	+++?+?	7.186e-09	intronic	LPL	LPL
20	rs17810852	9	136365075	G/A	++++++	1.071e-08	intergenic	MYMK	MYMK, SLC2A6
21	rs187229435	11	805953	C/G	+++-++	1.603e-09	intronic	PIDD1	PIDD1, RPLP2, SLC25A22, CEND1, GATD1-DT, GATD1, TALDO1, EPS8L2
22	rs174551	11	61573684	T/C	++-?++	3.099e-10	intronic	FADS1	FADS1, FEN1, FADS2, TMEM258, MYRF
23	rs12270146	11	69163441	G/A	++++++	8.331e-10	intergenic	MYEOV	MYEOV, CCND1
24	rs10770612	12	20230639	A/G	++++++	6.559e-13	intergenic	PDE3A	PDE3A, AEBP2
25	rs17766960	12	66407417	G/T	++++++	1.634e-09	intergenic	HMGA2	HMGA2, LLPH
26	rs12429277	13	37445944	A/C	++++++	2.312e-08	intronic	SMAD9	SMAD9
27	rs28744617	15	42981022	A/G	++++++	2.245e-08	exonic	STARD9	STARD9, CDAN1, TTBK2, UBR1
28	rs4646642	15	58246916	A/G	++-+++	4.164e-09	UTR3	ALDH1A2	ALDH1A2
29	rs2869553	15	79012613	G/T	----++	2.876e-08	intergenic	ADAMTS7	ADAMTS7, CHRNB4
30	rs150429885	16	75498252	CT/C	++?+++	1.868e-09	intronic	TMEM170A	TMEM170A, CHST6, RP11-77K12.1, CFDP1, BCAR1
31	rs6511720	19	11202306	G/T	++++++	2.501e-08	intronic	LDLR	LDLR
32	rs61736786	22	30189642	T/C	-+++++	3.506e-08	exonic	ASCC2	ASCC2, UQCR10, ZMAT5, MTMR3

## Sheet: SD3
Supplementary Data 3. Association between lead variants at genome-wide significant loci and CAVS in other studies
Locus	Lead SNP	Novel	OR	P Meta	OR Chen1	P Chen1	P FDR Chen1	Dir Chen1	OR deCODE2	P deCODE2	P FDR deCODE2	Dir deCODE2
1	rs2077522	Yes	1.08415	3.13e-10	1.0644	9.855e-06	2.1024e-05	Same	1.08932	0.011638	0.068564	Same
2	rs6702619	No	1.18128	3.949e-40	1.1573	1.211e-25	1.9376e-24	Same	1.23001	7.4211e-10	2.37475e-08	Same
3	rs1016819	No	1.10871	1.18e-14	1.1056	1.555e-10	8.60267e-10	Same	1.066	0.086076	0.196745	Same
4	rs682112	No	1.10783	3.234e-14	1.0965	1.613e-10	8.60267e-10	Same	1.087	0.023329	0.076416	Same
5	rs771264	Yes	1.0709	4.984e-08	1.0499	0.0005061	0.000899733	Same	1.017	0.60892	0.695909	Same
6	rs62139061	No	1.0897	3.959e-10	1.0883	5.533e-08	2.2132e-07	Same	1.061	0.10491	0.203031	Same
7	rs72854462	No	1.15223	1.678e-22	1.11297	7.923e-11	6.3384e-10	Same	1.14548	0.00039332	0.00314656	Same
8	rs111825950	No	1.11082	1.057e-10	1.0755	6.103e-06	1.39497e-05	Same	1.038	0.36528	0.50969	Same
9	rs11330858	No	1.08112	1.313e-09	1.0689	1.75e-06	5.09091e-06	Same	1.0846	0.017141	0.068564	Same
10	rs1706003	Yes	1.0885	3.131e-11	1.04395	0.007316	0.00936448	Same	1.00503	0.87051	0.898591	Same
11	rs3103933	Yes	1.12008	6.116e-09	1.07596	1.989e-06	5.304e-06	Same	1.053	0.16086	0.285973	Same
12	rs147558377	Yes	1.10274	2.439e-08	1.0751	0.0001991	0.000374776	Same	0.982	0.72845	0.803807	Reverse
13	rs182432302	Yes	1.3283	2.282e-08	1.15207	0.3038	0.3038	Same	1.15075	0.56015	0.689415	Same
14	rs1965668	Yes	1.0808	1.607e-08	1.05731	0.00103	0.001648	Same	1.08932	0.016538	0.068564	Same
15	rs10455872	No	1.5276	2.974e-61	1.4216	4.62e-44	1.4784e-42	Same	1.398	1.792e-07	2.8672e-06	Same
16	rs7804522	Yes	1.07455	1.866e-08	1.0506	0.0005554	0.000935411	Same	1.046	0.18883	0.318029	Same
17	rs1800797	No	1.12131	1.276e-19	1.13097	2.903e-18	3.09653e-17	Same	1.13	0.00028793	0.00307125	Same
18	rs2286427	Yes	1.09845	4.599e-08	1.0451	0.01291	0.0142455	Same	1.084	0.062357	0.166709	Same
19	rs11570891	Yes	1.2049	7.186e-09	1.06315	0.007956	0.00942933	Same	1.05374	0.36634	0.50969	Same
20	rs17810852	Yes	1.07648	1.071e-08	1.05419	0.0001927	0.000374776	Same	1.06496	0.062516	0.166709	Same
21	rs187229435	Yes	1.29175	1.603e-09	1.0782	0.235	0.242581	Same	0.932	0.52097	0.666842	Reverse
22	rs174551	No	1.08948	3.099e-10	1.07666	6.409e-07	2.05088e-06	Same	0.977517	0.50542	0.666842	Reverse
23	rs12270146	Yes	1.08785	8.331e-10	1.0471	0.004629	0.006172	Same	1.02	0.60107	0.695909	Same
24	rs10770612	Yes	1.11739	6.559e-13	1.05854	0.00117	0.00178286	Same	1.07759	0.067794	0.166878	Same
25	rs17766960	Yes	1.10451	1.634e-09	1.09481	2.947e-07	1.04782e-06	Same	1.07643	0.10786	0.203031	Same
26	rs12429277	Yes	1.08437	2.312e-08	1.0337	0.04775	0.0509333	Same	1.009	0.83177	0.887221	Same
27	rs28744617	No	1.08698	2.245e-08	1.04613	0.007774	0.00942933	Same	1.04167	0.29724	0.452937	Same
28	rs4646642	Yes	1.07724	4.164e-09	1.04603	0.001263	0.00183709	Same	1.059	0.093977	0.200484	Same
29	rs2869553	Yes	1.08546	2.876e-08	1.043	0.01251	0.0142455	Same	0.996	0.92154	0.92154	Reverse
30	rs150429885	No	1.08318	1.868e-09	1.0862	1.405e-08	6.42286e-08	Same	1.08108	0.02388	0.076416	Same
31	rs6511720	Yes	1.12232	2.501e-08	1.11	3.812e-06	9.38338e-06	Same	1.16144	0.013769	0.068564	Same
32	rs61736786	Yes	1.18827	3.506e-08	1.1362	0.001746	0.00242922	Same	1.106	0.26799	0.428784	Same

## Sheet: SD4
Supplementary Data 4. Replication of lead variants at genome-wide significant loci reported in other studies
Locus	SNPID	rsID	Chr	Pos	EA	NEA	Beta	SE	P	P FDR	Dir	PHet	EAF	N	Nearest gene	Study	Direction
1	1:21872004:G:A	rs6696066	1	21872004	A	G	-0.0553	0.0126	1.176e-05	0.00015442	-+----	0.2115	0.4651	941863	ALPL	Chen et al.1	Same
1	1:21873002:C:T	rs12141569	1	21873002	T	C	-0.0482	0.0126	0.0001369	NA	-+----	0.1384	0.541	941863	ALPL	Thériault et al.2	Same
1	1:21879524:A:G	rs3753782	1	21879524	A	G	0.0584	0.0172	0.0006919	NA	++++++	0.9843	0.8398	941863	ALPL	Small et al.3 (Multi/White)	Same
2	1:109817590:G:T	rs12740374	1	109817590	T	G	-0.0648	0.0153	2.206e-05	0.00015442	--+---	0.033	0.2169	941863	CELSR2	Chen et al.1 and Small et al.3 (Multi)	Same
2	1:109822143:G:A	rs1277930	1	109822143	A	G	0.0682	0.0152	6.945e-06	NA	++-+++	0.03178	0.7776	941863	PSRC1/CELSR2	Small et al.3 (White)	Same
3	3:57945768:T:C	rs1522388	3	57945768	T	C	0.0469	0.0128	0.0002372	0.0008302	-++-++	0.3952	0.5664	941863	SLMAP	Small et al.3 (White)	Same
3	3:57946096:A:G	rs1522387	3	57946096	A	G	0.0469	0.0128	0.0002419	NA	-++-++	0.3862	0.567	941863	SLMAP	Small et al.3 (Multi)	Same
4	3:136583338:A:AC	rs56853411	3	136583338	A	AC	-0.0483	0.0227	0.03296	NA	--??-?	0.8483	0.3167	420498	NCK1	Small et al.3 (Multi)	Same
4	3:136649822:CT:C	NA	3	136649822	CT	C	-0.0493	0.0229	0.03157	0.06314	--??-?	0.8108	0.3125	420498	NCK1	Small et al.3 (White)	Same
5	4:20554361:A:C	rs116418597	4	20554361	A	C	0.0581	0.0464	0.2109	0.328067	++++-+	0.8534	0.9806	941863	SLIT2	Small et al.3 (Hispanic)	Reverse
6	5:168934897:G:C	rs112270619	5	168934897	NA	NA	NA	NA	NA	NA	NA	NA	NA	NA	LOC105377714	Small et al.3 (Black)	NA
7	6:118711303:G:C	rs12206973	6	118711303	C	G	0.0002	0.0316	0.9958	NA	+++++-	0.2184	0.0437	941863	CEP85L	Small et al.3 (Multi)	Same
7	6:118821706:G:A	rs117202424	6	118821706	A	G	-0.0166	0.0306	0.5883	0.748745	+++++-	0.1789	0.0462	941863	CEP85L	Small et al.3 (White)	Reverse
8	9:106871788:T:C	rs55909255	9	106871788	T	C	-0.0085	0.0131	0.5149	0.72086	-+-+--	0.2968	0.6327	941863	SMC2	Chen et al.1	Same
9	10:28661816:C:T	rs61849569	10	28661816	T	C	-0.0022	0.0284	0.9395	0.9395	-+--+-	0.9687	0.0579	941863	MPP7	Small et al.3 (Hispanic)	Reverse
10	11:202017:C:T	rs73386631	11	202017	T	C	0.0713	0.0367	0.05192	0.09086	-+++++	0.3309	0.0343	941863	BET1L	Chen et al.1	Same
10	11:270514:C:T	rs17156153	11	270514	T	C	0.0901	0.0223	5.283e-05	0.00024654	-+++++	0.7012	0.0849	941863	NLRP6	Chen et al.1	Same
11	13:31121064:G:A	rs181753401	13	31121064	A	G	-0.0234	0.1016	0.8183	0.929708	????+-	0.1154	0.0064	716238	HMGB1	Chen et al.1	Reverse
12	16:53823990:C:T	rs11647020	16	53823990	T	C	0.0555	0.018	0.002033	0.0056924	+++++?	0.6411	0.5234	632709	FTO	Small et al.3 (White)	Same
13	18:20094035:C:T	rs551520	18	20094035	T	C	-0.0366	0.0142	0.01019	0.0237767	-+-+--	0.2668	0.2666	941863	CTAGE1	Chen et al.1	Same
14	22:37896749:T:C	rs742152	22	37896749	T	C	0.0025	0.0147	0.8633	0.929708	+-+-+-	0.3443	0.7555	941863	CARD10	Small et al.3 (White)	Same

## Sheet: SD5
Supplementary Data 5. Enrichment in functional annotation of variants in linkage disequilibrium with independent significant variants
Annotation	Reference count	Reference proportion	Count	Proportion	Enrichment	Fisher P
intergenic	11684523	0.465859	965	0.319431	0.685681	4.14008e-60
ncRNA intronic	2884355	0.114998	539	0.178418	1.55148	1.74031e-24
intronic	9137749	0.36432	1287	0.426018	1.16935	3.25301e-12
exonic	254736	0.0101563	47	0.0155578	1.53184	0.00481512
UTR5	71546	0.00285252	17	0.00562728	1.97274	0.00914073
downstream	284177	0.0113301	48	0.0158888	1.40236	0.0247751
UTR3	233824	0.0093225	40	0.0132406	1.42029	0.0291994
ncRNA exonic	259951	0.0103642	44	0.0145647	1.40529	0.030312
upstream	266686	0.0106327	34	0.0112546	1.05849	0.72216
ncRNA splicing	1313	5.23489e-05	0	0	0	1
splicing	2830	0.000112831	0	0	0	1

## Sheet: SD6
Supplementary Data 6. Exonic variants associated with CAVS at P<1x10-5
SNPID	rsID	Chr	Pos	EA	NEA	Beta	SE	P	Dir	PHet	EAF UKB	N	Gene	Lead SNP	LD Lead SNP	Consequence	CADD
6:160961137:T:C	rs3798220	6	160961137	T	C	-0.4295	0.0486	1.051e-18	------	0.1519	0.981613	941863	LPA	rs10455872	0.001	missense variant	14.67
6:160493834:G:A	rs2230044	6	160493834	A	G	0.4348	0.0529	1.915e-16	-+++++	0.1353	0.0160175	941863	IGF2R	rs10455872	0	synonymous variant	0.937
6:160557643:C:T	rs2282143	6	160557643	T	C	0.4263	0.0531	9.677e-16	-+++++	0.0382	0.015568	941863	SLC22A1	rs10455872	0.001	missense variant	22.5
6:160858188:G:A	rs2292334	6	160858188	A	G	0.1004	0.0131	2.084e-14	++++++	0.7148	0.392623	941863	SLC22A3	rs10455872	0.101	synonymous variant	0.914
6:160952838:G:A	rs3124784	6	160952838	A	G	0.0919	0.0137	2.172e-11	++++++	0.3174	0.28325	941863	LPA	rs10455872	0.13	missense variant	22.6
6:160505199:C:G	rs614754	6	160505199	C	G	0.3544	0.0544	7.375e-11	++++++	0.9567	0.016096	941863	IGF2R	rs10455872	0.014	synonymous variant	0.117
6:160828142:T:C	rs3918291	6	160828142	T	C	-0.5394	0.0884	1.037e-09	-???--	0.7183	0.991299	718264	SLC22A3	rs10455872	0.114	synonymous variant	11.57
11:61551356:T:C	rs174535	11	61551356	T	C	0.0759	0.013	4.736e-09	++-+++	0.2262	0.648475	941863	MYRF	rs174551	0.966	synonymous variant	7.582
3:195495916:G:C	rs2550240	3	195495916	C	G	-0.0722	0.0127	1.249e-08	------	0.6029	0.435064	941863	MUC4	rs3103933	0.281	missense variant	20.4
15:42981022:A:G	rs28744617	15	42981022	A	G	0.0834	0.0149	2.245e-08	++++++	0.902	0.783082	941863	STARD9	rs28744617 (same)	1	missense variant	0.001
22:30189642:C:T	rs61736786	22	30189642	T	C	0.1725	0.0313	3.506e-08	-+++++	0.1706	0.0264503	941863	ASCC2	rs61736786 (same)	1	missense variant	14.52
6:160769811:C:T	rs668871	6	160769811	T	C	-0.0689	0.0126	4.175e-08	--+---	0.5195	0.468445	941863	SLC22A3	rs10455872	0.037	synonymous variant	10.77
15:58256127:C:T	rs4646626	15	58256127	T	C	-0.0681	0.0126	6.498e-08	--+---	0.693	0.542671	941863	ALDH1A2	rs4646642	0.881	missense variant	17.37
3:195489009:C:A	rs2246901	3	195489009	A	C	-0.0737	0.0137	7.292e-08	------	0.03146	0.714199	941863	MUC4	rs3103933	0.971	missense variant	21.5
15:42977526:A:C	rs6493059	15	42977526	A	C	0.08	0.0151	1.086e-07	++-+++	0.7664	0.790579	941863	STARD9	rs28744617	0.971	synonymous variant	3.499
15:43028592:G:A	rs7167392	15	43028592	A	G	-0.0791	0.015	1.225e-07	--+---	0.6563	0.215018	941863	CDAN1	rs28744617	0.861	synonymous variant	10.98
15:42982340:C:T	rs8031218	15	42982340	T	C	-0.0806	0.0155	2.024e-07	------	0.6696	0.187133	941863	STARD9	rs28744617	0.749	missense variant	0.676
15:79058013:C:T	rs2929155	15	79058013	T	C	-0.0721	0.014	2.832e-07	+++---	0.007003	0.764296	941669	ADAMTS7	rs2869553	0.609	missense variant	13.77
11:723311:C:T	rs60889456	11	723311	T	C	0.2173	0.0423	2.833e-07	+++-++	0.02801	0.0164597	941863	EPS8L2	rs187229435	0.692	missense variant	4.57
15:43028749:T:A	rs4265781	15	43028749	A	T	-0.0761	0.0149	3.024e-07	--+---	0.7217	0.22207	941863	CDAN1	rs28744617	0.808	missense variant	5.025
15:43017426:T:G	rs16957091	15	43017426	T	G	0.076	0.0149	3.097e-07	++-+++	0.7232	0.777199	941863	CDAN1	rs28744617	0.803	synonymous variant	8.489
15:42983923:A:G	rs3742993	15	42983923	A	G	0.0792	0.0155	3.478e-07	++-+++	0.5895	0.814468	941863	STARD9	rs28744617	0.756	missense variant	0.025
15:43020983:G:A	rs8023524	15	43020983	A	G	-0.0784	0.0155	4.302e-07	--+---	0.5912	0.187981	941863	CDAN1	rs28744617	0.681	missense variant	22.2
8:11706581:T:C	rs13332	8	11706581	T	C	-0.2741	0.0544	4.666e-07	---?--	0.5225	0.976198	748902	CTSB	NA	NA	synonymous variant	9.804
1:214814059:T:G	rs61732042	1	214814059	T	G	-0.1544	0.0307	4.861e-07	------	0.9572	0.96598	941863	CENPF	NA	NA	missense variant	3.063
8:19819724:C:G	rs328	8	19819724	C	G	0.1093	0.0218	5.276e-07	++++++	0.03572	0.898636	941863	LPL	rs11570891	0.958	stop gained	46
11:775108:C:T	rs56345968	11	775108	T	C	0.2073	0.0421	8.37e-07	+++-++	0.03924	0.0175222	941863	GATD1	rs187229435	0.656	synonymous variant	0.654
9:123688217:G:A	rs34119250	9	123688217	A	G	-0.1585	0.0322	8.731e-07	------	0.9989	0.0669776	941863	TRAF1	NA	NA	missense variant	6.062
15:79054900:C:G	rs7495616	15	79054900	C	G	0.0676	0.0138	9.161e-07	----++	0.003818	0.240759	941863	ADAMTS7	rs2869553	0.658	missense variant	15.97
3:153839959:C:T	rs59508481	3	153839959	T	C	0.0703	0.0143	9.439e-07	++++++	0.1256	0.735008	941863	ARHGEF26	rs111825950; rs16823567	NA; 0.076	missense variant	13.54
3:195510655:T:G	rs372590482	3	195510655	T	G	0.1154	0.0235	9.513e-07	+++?+?	0.2339	0.298541	439748	MUC4	rs3103933	0.514	missense variant	5.927
22:30163526:A:G	rs76013375	22	30163526	A	G	-0.1252	0.0258	1.228e-06	+-----	0.4349	0.953957	941863	UQCR10	rs61736786	0.52	missense variant	22
3:153840162:C:T	rs13073165	3	153840162	T	C	-0.1046	0.0216	1.239e-06	------	0.2951	0.109988	941863	ARHGEF26	rs111825950; rs16823567	NA; 0.024	synonymous variant	10.14
3:153840389:T:C	rs13096373	3	153840389	T	C	0.1001	0.0208	1.499e-06	++++++	0.1198	0.88214	941863	ARHGEF26	rs111825950; rs16823567	NA; 0.023	missense variant	9.84
15:42981806:G:A	rs8030587	15	42981806	A	G	-0.0731	0.0153	1.723e-06	------	0.8238	0.196166	941863	STARD9	rs28744617	0.702	missense variant	0.009
9:136131315:C:G	rs8176747	9	136131315	C	G	0.0985	0.0206	1.744e-06	++++++	0.8458	0.939697	941863	ABO	rs17810852	0.06	missense variant	0.001
15:79083120:G:A	rs2127898	15	79083120	A	G	0.0808	0.017	1.901e-06	???+?+	0.08993	NA	502115	ADAMTS7	rs2869553	NA	missense variant	26.5
19:10659659:C:T	rs2304165	19	10659659	T	C	-0.089	0.0187	1.91e-06	-+----	0.288	0.145229	941863	ATG4D	rs6511720	0.064	synonymous variant	2.307
12:108686316:G:A	rs61740671	12	108686316	A	G	-0.2315	0.0486	1.92e-06	++----	0.8362	0.0140831	941863	CMKLR1	NA	NA	missense variant	22.8
15:43023482:T:C	rs12917189	15	43023482	T	C	0.0715	0.0151	2.033e-06	++-+++	0.5561	0.795149	941863	CDAN1	rs28744617	0.614	missense variant	14.68
9:136131322:G:T	rs8176746	9	136131322	T	G	-0.0976	0.0206	2.077e-06	------	0.8318	0.0603733	941863	ABO	rs17810852	0.06	missense variant	0.001
11:68855363:G:A	rs3829241	11	68855363	A	G	0.0611	0.0129	2.226e-06	-+++++	0.5268	0.406986	941863	TPCN2	rs12270146	0.031	missense variant	3.722
9:136131461:G:A	rs8176741	9	136131461	A	G	-0.0974	0.0206	2.233e-06	------	0.8336	0.0601719	941863	ABO	rs17810852	0.06	synonymous variant	3.464
9:136131415:C:T	rs8176743	9	136131415	T	C	-0.0971	0.0206	2.343e-06	------	0.8375	0.0602807	941863	ABO	rs17810852	0.06	missense variant	5.549
15:42977676:G:A	rs6493060	15	42977676	A	G	-0.0758	0.0161	2.389e-06	---?--	0.8104	0.196269	748902	STARD9	rs28744617	0.702	synonymous variant	0.205
9:136131188:C:T	rs8176749	9	136131188	T	C	-0.0966	0.0206	2.654e-06	------	0.8228	0.060275	941863	ABO	rs17810852	0.06	synonymous variant	5.542
15:44864966:C:A	rs150761878	15	44864966	A	C	-0.2488	0.0533	3.037e-06	?+?---	0.3872	0.00621534	920587	SPG11	NA	NA	synonymous variant	6.953
7:76111994:C:G	rs1638075	7	76111994	C	G	-0.0737	0.0159	3.569e-06	--+---	0.6333	0.759031	941863	DTX2	rs2286427	0.473	synonymous variant	0.233
20:33730228:G:A	rs151130172	20	33730228	A	G	-1.6711	0.3615	3.795e-06	?????-	1	NA	309154	EDEM2,MMP24-AS1-EDEM2	NA	NA	synonymous variant	0.646
3:195477791:G:A	rs2291652	3	195477791	A	G	-0.0585	0.0127	3.81e-06	------	0.05722	0.441413	941863	MUC4	rs3103933	0.291	synonymous variant	5.055
11:69063136:C:T	rs7117236	11	69063136	T	C	0.0787	0.0171	4.008e-06	++-?++	0.8629	0.162247	748902	MYEOV	rs12270146	0.002	synonymous variant	0.569
15:86311695:G:A	rs1978391	15	86311695	A	G	-0.0687	0.0149	4.038e-06	---?--	0.3085	0.249995	748902	KLHL25	NA	NA	synonymous variant	1.651
9:136131592:G:C	rs7853989	9	136131592	C	G	-0.0865	0.0189	4.623e-06	------	0.8572	0.0829362	941863	ABO	rs17810852	0.023	missense variant	11.65
9:139391636:G:A	rs2229974	9	139391636	A	G	-0.0582	0.0127	4.661e-06	+-----	0.4694	0.545879	941863	NOTCH1	rs17810852	0	synonymous variant	1.655
19:41809995:A:G	rs1056854	19	41809995	A	G	-0.0782	0.0171	4.678e-06	------	0.8579	0.843415	941863	HNRNPUL1	NA	NA	synonymous variant	4.974
3:195489067:C:G	rs2246980	3	195489067	C	G	0.058	0.0127	4.696e-06	++++++	0.3108	0.550735	941863	MUC4	rs3103933	0.334	synonymous variant	2.617
18:21109250:T:C	rs1788825	18	21109250	T	C	0.0602	0.0132	4.951e-06	++++++	0.8626	0.347171	941863	RMC1	NA	NA	synonymous variant	5.326
6:161032668:A:G	rs113727842	6	161032668	A	G	0.077	0.0169	5.498e-06	++???+	0.5186	NA	322568	LPA	rs10455872	NA	synonymous variant	2.553
9:123716103:T:C	rs41258306	9	123716103	T	C	0.1439	0.0317	5.643e-06	++++++	0.9919	0.929821	941863	C5	NA	NA	synonymous variant	3.304
11:68840397:T:C	rs1466221	11	68840397	T	C	-0.0573	0.0126	5.866e-06	------	0.9403	0.488364	941863	TPCN2	rs12270146	0.042	synonymous variant	0.055
4:55139771:T:C	rs35597368	4	55139771	T	C	-0.0883	0.0195	5.946e-06	+-----	0.5418	0.891886	941863	PDGFRA	rs147558377	0.55	missense variant	2.882
3:195511526:C:T	rs200787582	3	195511526	T	C	-0.0985	0.0219	6.576e-06	---?-?	0.1715	0.5342	439748	MUC4	rs3103933	0.137	missense variant	11.42
6:32261507:T:C	rs3749966	6	32261507	T	C	-0.0649	0.0144	6.77e-06	------	0.5518	0.759784	941863	TSBP1	NA	NA	missense variant	0.041
9:123725926:T:G	rs17612	9	123725926	T	G	0.1425	0.0317	6.79e-06	++++++	0.9922	0.929786	941863	C5	NA	NA	missense variant	8.634
6:161532946:C:T	rs41267837	6	161532946	T	C	0.4052	0.0901	6.935e-06	?????+	1	NA	309154	MAP3K4	rs10455872	0	missense variant	24
1:216424303:A:G	rs45555435	1	216424303	A	G	-0.1574	0.0351	7.212e-06	++----	0.2713	0.983004	941863	USH2A	NA	NA	synonymous variant	8.913
11:68851466:G:T	rs896973	11	68851466	T	G	0.0565	0.0126	7.26e-06	++++++	0.9442	0.512239	941863	TPCN2	rs12270146	0.043	synonymous variant	0.729
19:11210912:C:T	rs2228671	19	11210912	T	C	-0.0914	0.0204	7.353e-06	------	0.7606	0.126357	941863	LDLR	rs6511720	0.617	synonymous variant	6.525
11:68840412:C:G	rs1466220	11	68840412	C	G	-0.0564	0.0126	8.216e-06	------	0.953	0.487936	941863	TPCN2	rs12270146	0.043	synonymous variant	0.66
3:195507694:A:G	rs200385201	3	195507694	A	G	0.1042	0.0234	8.258e-06	+++?+?	0.5621	0.526879	439748	MUC4	rs3103933	0.058	missense variant	16.02
3:195508537:A:G	rs73891106	3	195508537	A	G	0.1419	0.0319	8.369e-06	+++?+?	0.09132	0.791353	439748	MUC4	rs3103933	0.029	missense variant	7.7
8:11683622:T:C	rs2229247	8	11683622	T	C	-0.1813	0.0408	9.004e-06	------	0.7232	0.974309	941863	FDFT1	NA	NA	synonymous variant	5.742
3:195510786:T:G	rs2948677	3	195510786	T	G	0.0951	0.0214	9.048e-06	+++?+?	0.4571	0.470755	439748	MUC4	rs3103933	0.251	synonymous variant	5.712
3:195511590:A:G	rs3103955	3	195511590	A	G	0.2552	0.0575	9.198e-06	++????	0.502	NA	13414	MUC4	rs3103933	NA	synonymous variant	4.914
11:61539020:C:G	rs149803	11	61539020	C	G	-0.0673	0.0152	9.209e-06	-+-+--	0.007415	0.744085	941863	MYRF	rs174551	0.185	synonymous variant	9.085
19:10334663:T:G	rs2116942	19	10334663	T	G	0.0573	0.0129	9.227e-06	-+++++	0.3299	0.395636	941863	S1PR2	rs6511720	0	synonymous variant	5.087
18:21100240:C:T	rs1367083	18	21100240	T	C	-0.0557	0.0126	9.542e-06	+-----	0.3153	0.496906	941863	RMC1	NA	NA	synonymous variant	0.132
18:21120444:T:C	rs1805082	18	21120444	T	C	0.0556	0.0126	9.555e-06	-+-+++	0.4029	0.506943	941863	NPC1	NA	NA	missense variant	22.1
2:133483210:G:A	rs149101895	2	133483210	A	G	1.5705	0.3548	9.584e-06	????+?	1	0.00159555	407084	NCKAP5	NA	NA	synonymous variant	6.387
3:195511525:T:C	rs199709753	3	195511525	T	C	0.0966	0.0218	9.587e-06	+++?+?	0.2647	0.466415	439748	MUC4	rs3103933	0.136	missense variant	8.176
3:195510773:A:G	rs2911272	3	195510773	A	G	0.1012	0.0229	9.78e-06	+++?+?	0.6469	0.389103	439748	MUC4	rs3103933	0.135	missense variant	0.929

## Sheet: SD7
Supplementary Data 7. Credible set at the 32 genome-wide significant loci
Locus	Nearest gene	Lead SNP	n SNPs	95% credible set
1	LMO4	rs2077522	26	rs2077522, rs4255361, rs6685678, rs6686094, rs12141405, rs11162015, rs11162017, rs4295863, rs1856047, rs7418429, rs4561015, rs1572481, rs1572484, rs6576901, rs10873849, rs1576672, rs1854893, rs1999383, rs6678690, rs11162021, rs1854894, rs4655849, rs6683030, rs4655965, rs7543591, rs10873848
2	PALMD	rs6702619	4	rs6702619, rs11166276, rs7543039, rs7543130
3	PRRX1	rs1016819	3	rs1016819, rs61817379, rs17550940
4	NAV1	rs682112	20	rs665770, rs682112, rs665834, rs516705, rs631556, rs527725, rs536070, rs529581, rs650720, rs633367, rs547334, rs1256358, rs480937, rs528789, rs3127545, rs507068, rs650596, rs488630, rs833866, rs506171
5	RNF144A	rs771264	144	rs771264, rs309306, rs771259, rs1797555, rs771268, rs771265, rs771263, rs10495549, rs12465410, rs10929458, rs13398488, rs4669124, rs72781779, rs3755509, rs6741819, rs771253, rs13418719, rs11898648, rs2292931, rs10495548, rs771266, rs4669126, rs700943, rs1797554, rs424271, rs34429264, rs2924385, rs376348, rs380605, rs771256, rs389323, rs367107, rs451503, rs392904, rs771257, rs372346, rs71436170, r…
6	ACTR2	rs62139061	17	rs62139061, rs72822411, rs62139060, rs62139062, rs62142478, rs115375526, rs7556894, rs7606182, rs3771100, rs7579650, rs72822419, rs7246, rs7606390, rs62139085, rs11893718, rs6715876, rs10196291
7	ZEB2	rs72854462	15	rs72854462, rs1438898, rs17479393, rs11680871, rs75153133, rs148912137, rs11682379, rs10185667, rs55944332, rs1371044, rs10928235, rs72854415, rs11684042, rs72854416, rs58117425
8	ARHGEF26	rs111825950	114	rs111825950, rs16823567, rs112668396, rs2872191, rs16823584, rs6810296, rs1464414, rs1464415, rs1464416, rs6787361, rs4680121, rs4256089, rs2418926, rs2900750, rs1357086, rs4274711, rs6440932, rs13058971, rs1521327, rs7615725, rs11414027, rs552224564, rs11375765, rs6771461, rs78766520, rs1474233, rs6440921, rs7614457, rs1818758, rs3982374, rs4234298, rs7641439, rs7644373, rs1521312, rs4638926, rs…
9	MECOM	rs11330858	26	rs7652987, rs2421650, rs2421649, rs59030006, rs2421651, rs2270406, rs79382647, rs4122246, rs1344555, rs16854109, rs12629443, rs12629527, rs16854083, rs16854085, rs16854088, rs74451340, rs7640388, rs79068492, rs11715354, rs1343038, rs138861261, rs6444861, rs150072800, rs116631735, rs2216360, rs1345469
10	TMEM44	rs1706003	2	rs1706003, rs938087
11	MUC4	rs3103933	72	rs3103933, rs2641719, rs3096333, rs2550263, rs2550240, rs71617322, rs78151003, rs2688520, rs844518, rs13081573, rs2246771, rs2641716, rs2641717, rs2550262, rs2688527, rs842220, rs114092211, rs2550275, rs2246901, rs2641773, rs1098879, rs4927722, rs2688525, rs2550272, rs2550273, rs2688526, rs3107746, rs2641718, rs3096339, rs2688523, rs9844491, rs4561863, rs2641721, rs2550267, rs3096340, rs2688515, …
12	PDGFRA	rs147558377	58	rs147558377, rs73252946, rs4422471, rs7677751, rs9991165, rs1800813, rs4864861, rs7689569, rs60806423, rs67432867, rs7673984, rs11133315, rs7673027, rs7673853, rs7682912, rs1800810, rs6554163, rs6836215, rs73252942, rs7678144, rs4635872, rs4864857, rs7679903, rs890203, rs7690503, rs1800809, rs1800812, rs4368668, rs4608869, rs4864862, rs4864863, rs6850748, rs4864860, rs4864858, rs4864859, rs768139…
13	HCN1	rs182432302	12	rs182432302, rs145255703, rs144892623, rs116331955, rs183285235, rs186785487, rs79251907, rs186094049, rs147986898, rs138442501, rs145241870, rs150575417
14	NKX2-5	rs1965668	19	rs1965668, rs13176674, rs2042172, rs138499986, rs703752, rs7356620, rs7712882, rs3132141, rs4868244, rs3131915, rs3095870, rs4274994, rs6878173, rs6887998, rs6866221, rs539289, rs4868236, rs77848974, rs73331132
15	LPA	rs10455872	4	rs118039278, rs10455872, rs74617384, rs55730499
16	FERD3L	rs7804522	207	rs7804522, rs10260665, rs10279302, rs6977022, rs113682621, rs12056035, rs10243311, rs10280368, rs10248173, rs73079218, rs2215621, rs16872232, rs9769194, rs28704028, rs150291037, rs9639329, rs10226665, rs563289414, rs7802471, rs10226408, rs6953063, rs1024768, rs7794254, rs11767174, rs7794294, rs192393011, rs191284487, rs188203564, rs55930514, rs191678123, rs182865325, rs17141298, rs10486347, rs184…
17	IL6	rs1800797	15	rs1800797, rs1800795, rs2069833, rs1474348, rs2069832, rs1474347, rs2390715, rs35436671, rs7781534, rs1829927, rs4722171, rs13311155, rs12700391, rs1581497, rs1554606
18	SSC4D	rs2286427	63	rs2286427, rs59323349, rs6951504, rs11773646, rs11773653, rs75640836, rs55920832, rs55890329, rs11767818, rs55678014, rs11771572, rs11771557, rs57783215, rs112701136, rs113567515, rs1638075, rs11771727, rs111399209, rs138661702, rs57710245, rs58483334, rs58514873, rs74302353, rs74359669, rs75006989, rs56405730, rs76789823, rs35416619, rs112337412, rs78174570, rs150894254, rs146145003, rs11762170,…
19	LPL	rs11570891	82	rs11570891, rs78963197, rs1803924, rs3735964, rs117026536, rs75278536, rs77729186, rs77069344, rs1059611, rs77150190, rs79108221, rs114566157, rs271, rs254, rs255, rs77237194, rs10645926, rs17482753, rs6999813, rs78810414, rs6586884, rs17091891, rs117199990, rs1011685, rs79236614, rs325, rs12679834, rs58946909, rs74855321, rs17410914, rs328, rs113988682, rs17410983, rs17410996, rs17489226, rs7697…
20	MYMK	rs17810852	118	rs17810852, rs28422057, rs28615587, rs75179845, rs12216891, rs8176747, rs77693339, rs8176662, rs8176746, rs8176741, rs79343853, rs8176644, rs10793962, rs8176743, rs1137827, rs8176672, rs8176693, rs8176759, rs8176749, rs11244049, rs4357365, rs7044125, rs60563410, rs2073823, rs8176722, rs8176751, rs7853989, rs8176730, rs8176733, rs7855255, rs736417, rs11789393, rs3124757, rs9411464, rs75444660, rs7…
21	PIDD1	rs187229435	11	rs187229435, rs28498421, rs139472378, rs147192540, rs28592068, rs190867827, rs186605450, rs141006886, rs60889456, rs114057309, rs112682907
22	FADS1	rs174551	32	rs174551, rs35473591, rs174568, rs174536, rs174554, rs4246215, rs174547, rs174564, rs1535, rs174537, rs174545, rs174546, rs174550, rs174553, rs174562, rs174566, rs99780, rs174541, rs174576, rs174535, rs174530, rs174567, rs174577, rs174578, rs174533, rs174574, rs102275, rs102274, rs174580, rs174581, rs174583, rs174528
23	MYEOV	rs12270146	117	rs12270146, rs7930375, rs61881137, rs72930270, rs930782, rs930783, rs12421283, rs56046703, rs56281821, rs11421935, rs12278923, rs12790802, rs11263444, rs11821258, rs61881569, rs56049791, rs61881566, rs7939803, rs12417370, rs56166039, rs61881563, rs7949453, rs55643805, rs7109672, rs4451736, rs7931342, rs7122190, rs12362678, rs3019765, rs4569015, rs4644650, rs11228502, rs10792033, rs74541574, rs729…
24	PDE3A	rs10770612	1	rs10770612
25	HMGA2	rs17766960	5	rs66980761, rs17766960, rs56344960, rs17179810, rs1480472
26	SMAD9	rs12429277	28	rs12429277, rs4520715, rs7333607, rs9547689, rs12427600, rs9547688, rs9531990, rs9547692, rs61950374, rs9652258, rs527929, rs604279, rs1328042, rs9531991, rs61947048, rs1854259, rs55639205, rs9531993, rs9547691, rs9547693, rs9547694, rs17217404, rs2147167, rs493248, rs11619849, rs12020196, rs12020203, rs4119480
27	STARD9	rs28744617	91	rs28744617, rs112968809, rs9919994, rs201878986, rs9269, rs6493066, rs7182141, rs2136900, rs28562951, rs77046800, rs16957020, rs12903762, rs2305084, rs9920163, rs4924691, rs7175582, rs11448523, rs2412740, rs3199486, rs28798437, rs28811114, rs28823029, rs58938096, rs10400824, rs577396442, rs6493059, rs7183487, rs1995939, rs2280048, rs9783713, rs7167392, rs6493063, rs12905187, rs12915116, rs8039765…
28	ALDH1A2	rs4646642	167	rs4646642, rs1063666, rs7180953, rs3784264, rs7175739, rs10851632, rs12914603, rs2899613, rs3204690, rs7175086, rs2642632, rs7181465, rs2197092, rs3742959, rs3742960, rs3742961, rs4646589, rs11071367, rs4646645, rs1441815, rs34676542, rs12914414, rs9635350, rs4646557, rs4646606, rs9635346, rs4646609, rs4646592, rs4646614, rs1441819, rs1899355, rs11629553, rs11629583, rs4646605, rs4646607, rs80416…
29	ADAMTS7	rs2869553	118	rs2869553, rs62012629, rs7177201, rs2869876, rs12438645, rs57708073, rs62012628, rs1077190, rs8039600, rs1114829, rs7163236, rs62012588, rs2869571, rs62010552, rs2869552, rs72625802, rs59671175, rs6495318, rs7170552, rs7170563, rs62010554, rs2929155, rs12148817, rs28661610, rs4243085, rs1809415, rs58717592, rs2869868, rs59697303, rs1994018, rs11852887, rs2869862, rs3743058, rs2002854, rs10625725,…
30	TMEM170A	rs150429885	244	rs150429885, rs35251820, rs8055490, rs4888430, rs1834013, rs35683383, rs7206665, rs11643207, rs12446877, rs7199062, rs12924333, rs34904236, rs11644306, rs28655617, rs7191890, rs977987, rs11649638, rs4887829, rs59465235, rs12928036, rs4888415, rs11149820, rs28558946, rs67409275, rs10514396, rs35737321, rs4888427, rs62062564, rs11149818, rs11644639, rs12443904, rs2865528, rs4888407, rs62062568, rs7…
31	LDLR	rs6511720	63	rs6511720, rs150205856, rs118068660, rs73015024, rs17248727, rs12151108, rs138294113, rs142130958, rs112552009, rs114821903, rs138175288, rs55997232, rs112107114, rs144826254, rs73015013, rs73015011, rs111989435, rs112736558, rs143020224, rs61194703, rs55791371, rs8106503, rs114846969, rs17248720, rs56125973, rs56289821, rs73015020, rs145960625, rs10412048, rs77140532, rs10402112, rs112898275, rs…
32	ASCC2	rs61736786	63	rs61736786, rs112336290, rs113380085, rs150281291, rs12628545, rs16988049, rs2240365, rs117382002, rs113580758, rs58015017, rs73394814, rs7287777, rs12159277, rs73392899, rs740116, rs76925843, rs141959292, rs12627866, rs73394831, rs8141282, rs58955119, rs112410905, rs6006250, rs5997524, rs73394838, rs7285800, rs144903455, rs7285660, rs75106997, rs12628234, rs16988381, rs59394320, rs6006241, rs121…

## Sheet: SD8
Supplementary Data 8. Loci with multiple variants identified using conditional analyses
Chr	Locus	Nearest gene	SNP	Pos	EA	Beta	SE	P	N	EAF 1000G	Beta joint	SE joint	P joint	LD
6	15	LPA	rs141834709	160909667	A	0.4112	0.0756	5.35343e-08	878688	0.00994036	0.496434	0.0757228	5.52905e-11	rs118039278: r=-0.0557248; rs140570886: r=0.020284
6	15	LPA	rs118039278	160985526	A	0.4257	0.0258	3.66893e-61	763172	0.0735586	0.449874	0.0258776	1.07778e-67	rs141834709: r=-0.0557248, rs140570886: r=0.0557248
6	15	LPA	rs140570886	161013013	T	-0.5491	0.0541	3.32306e-24	838379	0.99006	-0.606287	0.0541938	4.70046e-29	rs141834709: r=0.020284, rs118039278: r=0.0557248
7	17	IL6	rs2097678	22599304	A	0.0657	0.0129	3.52398e-07	952132	0.5666	0.071499	0.0129151	3.09311e-08	rs1800797: r=-0.0488976
7	17	IL6	rs1800797	22766221	A	0.1145	0.0126	1.01527e-19	985556	0.407555	0.117857	0.0126151	9.40897e-21	rs2097678: r=-0.0488976

## Sheet: SD9
Supplementary Data 9. Genes of interest selected based on their proximity with lead GWAS variants and MAGMA analyses
Gene	Symbol	Selection	P MAGMA	Locus	In RNAseq
ENSG00000198670	LPA	Nearby, MAGMA	1.7507e-15	15	1
ENSG00000136244	IL6	Nearby, MAGMA	1.2768e-14	17	1
ENSG00000134369	NAV1	Nearby, MAGMA	3.2434e-14	4	1
ENSG00000116132	PRRX1	Nearby, MAGMA	4.7905e-11	3	1
ENSG00000146477	SLC22A3	Nearby, MAGMA	8.6818e-11	15	1
ENSG00000197081	IGF2R	Nearby, MAGMA	1.2362e-10	15	1
ENSG00000172927	MYEOV	Nearby, MAGMA	1.3026e-10	23	1
ENSG00000134824	FADS2	Nearby, MAGMA	2.7989e-10	22	1
ENSG00000128918	ALDH1A2	Nearby, MAGMA	2.9492e-10	28	1
ENSG00000171282	RP11-1055B8.7	MAGMA	4.1769e-10	NA	0
ENSG00000149485	FADS1	Nearby, MAGMA	5e-10	22	1
ENSG00000134825	TMEM258	Nearby, MAGMA	5e-10	22	1
ENSG00000140326	CDAN1	Nearby, MAGMA	5e-10	27	1
ENSG00000145216	FIP1L1	Nearby, MAGMA	2.0291e-09	12	1
ENSG00000112499	SLC22A2	Nearby, MAGMA	2.9519e-09	15	1
ENSG00000105889	STEAP1B	Nearby, MAGMA	3.7357e-09	17	1
ENSG00000124920	MYRF	Nearby, MAGMA	1e-08	22	1
ENSG00000166822	TMEM170A	Nearby, MAGMA	1.1226e-08	30	1
ENSG00000134853	PDGFRA	Nearby, MAGMA	1.9091e-08	12	1
ENSG00000261717	RP11-77K12.1	Nearby, MAGMA	1.9246e-08	30	0
ENSG00000159433	STARD9	Nearby, MAGMA	2.2812e-08	27	1
ENSG00000120693	SMAD9	Nearby, MAGMA	4.2544e-08	26	1
ENSG00000168496	FEN1	Nearby, MAGMA	4.8388e-08	22	1
ENSG00000164733	CTSB	MAGMA	4.9905e-08	NA	1
ENSG00000153774	CFDP1	Nearby, MAGMA	8.8663e-08	30	1
ENSG00000145113	MUC4	Nearby, MAGMA	1.0425e-07	11	1
ENSG00000151692	RNF144A	Nearby, MAGMA	4.0686e-07	5	1
ENSG00000105329	TGFB1	MAGMA	4.57e-07	NA	1
ENSG00000085276	MECOM	Nearby, MAGMA	6.121e-07	9	1
ENSG00000114790	ARHGEF26	Nearby, MAGMA	6.3305e-07	8	1
ENSG00000175003	SLC22A1	Nearby, MAGMA	1.6452e-06	15	1
ENSG00000176945	MUC20	Nearby, MAGMA	2.2168e-06	11	1
ENSG00000072201	LNX1	MAGMA	2.3835e-06	12	1
ENSG00000117971	CHRNB4	Nearby, MAGMA	2.8501e-06	29	1
ENSG00000100325	ASCC2	Nearby, MAGMA	2.8607e-06	32	1
ENSG00000177947	ODF3	MAGMA	3.73e-06	21	1
ENSG00000183072	NKX2-5	Nearby, MAGMA	3.7548e-06	14	1
ENSG00000160685	ZBTB7B	MAGMA	4.3262e-06	NA	1
ENSG00000138193	PLCE1	MAGMA	4.3578e-06	NA	1
ENSG00000196526	AFAP1	MAGMA	5.1228e-06	NA	1
ENSG00000254349	MIR2052HG	MAGMA	7.4577e-06	NA	1
ENSG00000141458	NPC1	MAGMA	1.0182e-05	NA	1
ENSG00000128881	TTBK2	Nearby, MAGMA	1.2227e-05	27	1
ENSG00000146700	SSC4D	Nearby, MAGMA	1.2786e-05	18	1
ENSG00000169398	PTK2	MAGMA	1.2898e-05	NA	1
ENSG00000174473	GALNTL6	MAGMA	1.2964e-05	NA	1
ENSG00000162341	TPCN2	MAGMA	1.3076e-05	23	1
ENSG00000141452	RMC1	MAGMA	1.314e-05	NA	1
ENSG00000142039	CCDC97	MAGMA	1.3222e-05	NA	1
ENSG00000105323	HNRNPUL1	MAGMA	1.3267e-05	NA	1
ENSG00000182511	FES	MAGMA	1.6552e-05	NA	1
ENSG00000113732	ATP6V0E1	MAGMA	1.9215e-05	14	1
ENSG00000175445	LPL	Nearby, MAGMA	2.4947e-05	19	1
ENSG00000221818	EBF2	MAGMA	3.0229e-05	NA	1
ENSG00000228804	RP11-211G3.3	MAGMA	3.3141e-05	NA	1
ENSG00000157992	KRTCAP3	MAGMA	3.4921e-05	NA	1
ENSG00000162551	ALPL	MAGMA	3.5612e-05	NA	1
ENSG00000261130	RP11-1021N1.1	MAGMA	3.8017e-05	NA	0
ENSG00000267534	S1PR2	MAGMA	4.2191e-05	31	1
ENSG00000188372	ZP3	Nearby, MAGMA	4.3282e-05	18	1
ENSG00000176986	SEC24C	MAGMA	4.4078e-05	NA	1
ENSG00000113719	ERGIC1	MAGMA	4.6607e-05	14	1
ENSG00000138071	ACTR2	Nearby, MAGMA	4.8224e-05	6	1
ENSG00000161381	PLXDC1	MAGMA	4.8408e-05	NA	1
ENSG00000115226	FNDC4	MAGMA	5.0171e-05	NA	1
ENSG00000185303	SFTPA2	MAGMA	5.2228e-05	NA	1
ENSG00000069667	RORA	MAGMA	5.229e-05	NA	1
ENSG00000118972	FGF23	MAGMA	5.2312e-05	NA	1
ENSG00000162878	PKDCC	MAGMA	5.2694e-05	NA	1
ENSG00000164532	TBX20	MAGMA	5.3358e-05	NA	1
ENSG00000122194	PLG	Nearby, MAGMA	6.0318e-05	15	1
ENSG00000106804	C5	MAGMA	6.2183e-05	NA	1
ENSG00000196968	FUT11	MAGMA	6.3346e-05	NA	1
ENSG00000113916	BCL6	MAGMA	6.3373e-05	NA	1
ENSG00000103275	UBE2I	MAGMA	7.0073e-05	NA	1
ENSG00000115194	SLC30A3	MAGMA	7.1047e-05	NA	1
ENSG00000211450	SELENOH	MAGMA	8.0113e-05	NA	1
ENSG00000148660	CAMK2G	MAGMA	8.0644e-05	NA	1
ENSG00000140564	FURIN	MAGMA	8.5069e-05	NA	1
ENSG00000254093	PINX1	MAGMA	8.8576e-05	NA	1
ENSG00000122863	CHST3	MAGMA	9.032e-05	NA	1
ENSG00000183196	CHST6	Nearby, MAGMA	9.115e-05	30	1
ENSG00000266967	AARSD1	MAGMA	9.1912e-05	NA	1
ENSG00000115234	SNX17	MAGMA	9.2196e-05	NA	1
ENSG00000174839	DENND6A	MAGMA	9.2425e-05	NA	1
ENSG00000108828	VAT1	MAGMA	9.7617e-05	NA	1
ENSG00000177685	CRACR2B	MAGMA	0.00011134	21	1
ENSG00000163354	DCST2	MAGMA	0.00011502	NA	1
ENSG00000163681	SLMAP	MAGMA	0.00012012	NA	1
ENSG00000187492	CDHR4	MAGMA	0.00012058	NA	1
ENSG00000108830	RND2	MAGMA	0.00012808	NA	1
ENSG00000184076	UQCR10	Nearby, MAGMA	0.00013257	32	1
ENSG00000131469	RPL27	MAGMA	0.00013542	NA	1
ENSG00000107882	SUFU	MAGMA	0.00013593	NA	1
ENSG00000175662	TOM1L2	MAGMA	0.00014042	NA	1
ENSG00000204305	AGER	MAGMA	0.00014082	NA	1
ENSG00000243566	UPK3B	Nearby, MAGMA	0.00014124	18	1
ENSG00000171056	SOX7	MAGMA	0.00014954	NA	1
ENSG00000258724	SOX7	MAGMA	0.00014959	NA	0
ENSG00000214063	TSPAN4	MAGMA	0.00015626	21	1
ENSG00000135905	DOCK10	MAGMA	0.00015747	NA	1
ENSG00000123810	B9D2	MAGMA	0.00016093	NA	1
ENSG00000140718	FTO	MAGMA	0.00016236	NA	1
ENSG00000171988	JMJD1C	MAGMA	0.00017007	NA	1
ENSG00000112419	PHACTR2	MAGMA	0.00017172	NA	1
ENSG00000104872	PIH1D1	MAGMA	0.0001733	NA	1
ENSG00000115204	MPV17	MAGMA	0.00017339	NA	1
ENSG00000186298	PPP1CC	MAGMA	0.00018075	NA	1
ENSG00000174953	DHX36	MAGMA	0.00018197	8	1
ENSG00000115216	NRBP1	MAGMA	0.00018589	NA	1
ENSG00000272916	RP11-574K11.31	MAGMA	0.00019764	NA	0
ENSG00000122490	SLC66A2	MAGMA	0.0002044	NA	1
ENSG00000214306	AP001024.2	MAGMA	0.00020562	NA	0
ENSG00000181552	EDDM3B	MAGMA	0.00020853	NA	1
ENSG00000166949	SMAD3	MAGMA	0.00021792	NA	1
ENSG00000181722	ZBTB20	MAGMA	0.00021838	NA	1
ENSG00000084734	GCKR	MAGMA	0.00022347	NA	1
ENSG00000198863	RUNDC1	MAGMA	0.00022386	NA	1
ENSG00000163357	DCST1	MAGMA	0.0002288	NA	1
ENSG00000167447	SMG8	MAGMA	0.00023156	NA	1
ENSG00000072310	SREBF1	MAGMA	0.00023192	NA	1
ENSG00000189050	RNFT1	MAGMA	0.00024252	NA	1
ENSG00000115207	GTF3C2	MAGMA	0.00024272	NA	1
ENSG00000155903	RASA2	MAGMA	0.00024692	NA	1
ENSG00000198471	RTP2	MAGMA	0.00024946	NA	1
ENSG00000130158	DOCK6	MAGMA	0.00027583	31	1
ENSG00000255730	CTC-435M10.3	MAGMA	0.00027833	NA	0
ENSG00000138002	IFT172	MAGMA	0.00028465	NA	1
ENSG00000155966	AFF2	MAGMA	0.00028627	NA	1
ENSG00000163793	DNAJC5G	MAGMA	0.00028916	NA	1
ENSG00000255046	RP11-297N6.4	MAGMA	0.00030023	NA	1
ENSG00000107611	CUBN	MAGMA	0.00031429	NA	1
ENSG00000056558	TRAF1	MAGMA	0.00031736	NA	1
ENSG00000183655	KLHL25	MAGMA	0.00032119	NA	1
ENSG00000134532	SOX5	MAGMA	0.00032303	NA	1
ENSG00000079459	FDFT1	MAGMA	0.00032339	NA	1
ENSG00000115241	PPM1G	MAGMA	0.0003263	NA	1
ENSG00000125970	RALY	MAGMA	0.00032767	NA	1
ENSG00000092036	HAUS4	MAGMA	0.00032884	NA	1
ENSG00000160712	IL6R	MAGMA	0.00032905	NA	1
ENSG00000229474	PATL2	MAGMA	0.00032955	NA	1
ENSG00000108825	PTGES3L-AARSD1	MAGMA	0.00033121	NA	0
ENSG00000138100	TRIM54	MAGMA	0.00033347	NA	1
ENSG00000121067	SPOP	MAGMA	0.00033859	NA	1
ENSG00000142046	TMEM91	MAGMA	0.00034092	NA	1
ENSG00000259132	RP11-298I3.5	MAGMA	0.0003415	NA	0
ENSG00000141378	PTRH2	MAGMA	0.00035173	NA	1
ENSG00000121274	TENT4B	MAGMA	0.00035431	NA	1
ENSG00000267060	PTGES3L	MAGMA	0.00036105	NA	1
ENSG00000198445	CCT8L2	MAGMA	0.00036718	NA	1
ENSG00000115507	OTX1	MAGMA	0.0003691	NA	1
ENSG00000108557	RAI1	MAGMA	0.00036953	NA	1
ENSG00000117724	CENPF	MAGMA	0.00037116	NA	1
ENSG00000165259	HDX	MAGMA	0.00037633	NA	1
ENSG00000132361	CLUH	MAGMA	0.00037742	NA	1
ENSG00000137944	KYAT3	MAGMA	0.00037746	NA	1
ENSG00000152804	HHEX	MAGMA	0.00037832	NA	1
ENSG00000126391	FRMD8	MAGMA	0.00038242	NA	1
ENSG00000143013	LMO4	Nearby	NA	1	1
ENSG00000065243	PKN2	Nearby	NA	1	1
ENSG00000099260	PALMD	Nearby	NA	2	1
ENSG00000117600	PLPPR4	Nearby	NA	2	1
ENSG00000198369	SPRED2	Nearby	NA	6	1
ENSG00000121989	ACVR2A	Nearby	NA	7	1
ENSG00000169554	ZEB2	Nearby	NA	7	1
ENSG00000181467	RAP2B	Nearby	NA	8	1
ENSG00000133657	ATP13A3	Nearby	NA	10	1
ENSG00000145014	TMEM44	Nearby	NA	10	1
ENSG00000164588	HCN1	Nearby	NA	13	1
ENSG00000113734	BNIP1	Nearby	NA	14	1
ENSG00000146453	PNLDC1	Nearby	NA	15	1
ENSG00000146618	FERD3L	Nearby	NA	16	1
ENSG00000105849	POLR1F	Nearby	NA	16	1
ENSG00000091073	DTX2	Nearby	NA	18	1
ENSG00000146707	POMZP3	Nearby	NA	18	1
ENSG00000187616	MYMK	Nearby	NA	20	1
ENSG00000160326	SLC2A6	Nearby	NA	20	1
ENSG00000184524	CEND1	Nearby	NA	21	1
ENSG00000177106	EPS8L2	Nearby	NA	21	1
ENSG00000177225	GATD1	Nearby	NA	21	1
ENSG00000255284	GATD1-DT	Nearby	NA	21	1
ENSG00000177595	PIDD1	Nearby	NA	21	1
ENSG00000177600	RPLP2	Nearby	NA	21	1
ENSG00000177542	SLC25A22	Nearby	NA	21	1
ENSG00000177156	TALDO1	Nearby	NA	21	1
ENSG00000110092	CCND1	Nearby	NA	23	1
ENSG00000139154	AEBP2	Nearby	NA	24	1
ENSG00000172572	PDE3A	Nearby	NA	24	1
ENSG00000149948	HMGA2	Nearby	NA	25	1
ENSG00000139233	LLPH	Nearby	NA	25	1
ENSG00000159459	UBR1	Nearby	NA	27	1
ENSG00000136378	ADAMTS7	Nearby	NA	29	1
ENSG00000050820	BCAR1	Nearby	NA	30	1
ENSG00000130164	LDLR	Nearby	NA	31	1
ENSG00000100330	MTMR3	Nearby	NA	32	1
ENSG00000100319	ZMAT5	Nearby	NA	32	1

## Sheet: SD10
Supplementary Data 10. Clinical characteristics of the 500 participants included in QUEBEC-CAVS-RNA
Age (years)	63.2 ± 10.3
Sex (male)	0.646
BMI (kg/m2)	28.3 ± 4.7
Smoking current (%)	0.128
Hypertension (%)	0.692
SBP	130.0 ± 20.1
DBP	73.9 ± 11.0
Total cholesterol (mmol/L)	3.83 ± 0.83
HDL cholesterol (mmol/L)	1.32 ± 0.42
LDL cholesterol (mmol/L)	2.13 ± 0.91
Triglycerides (mmol/L)	1.54 ± 0.90
Diabetes (%)	0.234
Aortic stenosis (%)	0.816
Aortic regurgitation (%)	0.281
BAV (%)	0.44
Aortopathy (%)	0.186
CAD (%)	0.404
Stroke (%)	0.071
Atrial fibrillation (%)	0.16
LVEF (%)	54.3 ± 14.9
eGFR (mL/min/1.73m2)	75.7 ± 19.9
RIN	8.1 ± 0.7
Number of paired-end reads (millions)	62.4 ± 15.1 (range: 32.1 - 181.7)

[truncated: 16 more sheets: SD11, SD12, SD13, SD14, SD15, SD16, SD17, SD18, SD19, SD20, SD21, SD22, SD23, SD24, SD25, SD26]
